# Supplementary material for: Resting-State Functional MRI Adaptation with Attention Graph Convolution Network for Brain Disorder Identification
Source: Brain Sci. 2022 Oct 20;12(10):1413. doi: 10.3390/brainsci12101413 (PMC9599902; doi:10.3390/brainsci12101413)
Supplement: Supplementary file 1 [file brainsci-12-01413-s001.zip]

Archive with 11 entries (11 files):
- template.tex
- Definitions/chicago2.bst
- Definitions/journalnames.tex
- Definitions/mdpi.bst
- Definitions/mdpi.cls
- Definitions/logo-ccby.eps
- Definitions/logo-mdpi.eps
- Definitions/logo-orcid.pdf
- Definitions/logo-updates.eps
- figs/figS1.pdf
- figs/figS2.pdf
