# Supplementary material for: Resting-State Functional MRI Adaptation with Attention Graph Convolution Network for Brain Disorder Identification
Source: Brain Sci. 2022 Oct 20;12(10):1413. doi: 10.3390/brainsci12101413 (PMC9599902; doi:10.3390/brainsci12101413)
Supplement: Supplementary file 1 [file brainsci-12-01413-s001.zip › template.tex]

%  LaTeX support: latex@mdpi.com 
%  For support, please attach all files needed for compiling as well as the log file, and specify your operating system, LaTeX version, and LaTeX editor.

%=================================================================
\documentclass[journal]{Definitions/mdpi} 

\firstpage{1} 
\makeatletter 
\setcounter{page}{\@firstpage} 
\makeatother
\pubvolume{1}
\issuenum{1}
\articlenumber{0}
\pubyear{2022}
\copyrightyear{2022}
%\externaleditor{Academic Editor: Firstname Lastname}
\datereceived{} 
%\daterevised{} % Only for the journal Acoustics
\dateaccepted{} 
\datepublished{} 
\usepackage{bm}
\usepackage{algorithmicx,algorithm}
\usepackage{float}
\usepackage{color}
\usepackage{booktabs}  % add
\usepackage{multirow}
\usepackage{array}
\usepackage{epstopdf}
\usepackage{amssymb}
\usepackage{amsmath}
\usepackage{makecell}
\usepackage{color}
\usepackage{todonotes}
\usepackage[noend]{algpseudocode}
\usepackage[utf8]{inputenc}
\usepackage{geometry}
\geometry{a4paper}
\usepackage{authblk} 
\usepackage{graphicx} 
\renewcommand{\vec}[1]{\boldsymbol{#1}} 
\usepackage{booktabs} 
\usepackage{amsthm,amsmath,amssymb}
\usepackage{mathrsfs}
\usepackage{listings}
\usepackage{xcolor}
\usepackage{algorithmicx,algorithm}

\renewcommand{\thefigure}{S\arabic{figure}}
\renewcommand{\thetable}{S\Roman{table}}

%\datecorrected{} % Corrected papers include a "Corrected: XXX" date in the original paper.
%\dateretracted{} % Corrected papers include a "Retracted: XXX" date in the original paper.
\hreflink{https://doi.org/} % If needed use \linebreak
%\doinum{}
%------------------------------------------------------------------
% The following line should be uncommented if the LaTeX file is uploaded to arXiv.org
%\pdfoutput=1

%=================================================================
% Add packages and commands here. The following packages are loaded in our class file: fontenc, inputenc, calc, indentfirst, fancyhdr, graphicx, epstopdf, lastpage, ifthen, lineno, float, amsmath, setspace, enumitem, mathpazo, booktabs, titlesec, etoolbox, tabto, xcolor, soul, multirow, microtype, tikz, totcount, changepage, attrib, upgreek, cleveref, amsthm, hyphenat, natbib, hyperref, footmisc, url, geometry, newfloat, caption

%=================================================================
%% Please use the following mathematics environments: Theorem, Lemma, Corollary, Proposition, Characterization, Property, Problem, Example, ExamplesandDefinitions, Hypothesis, Remark, Definition, Notation, Assumption
%% For proofs, please use the proof environment (the amsthm package is loaded by the MDPI class).

%=================================================================
% Full title of the paper (Capitalized)
\Title{Resting-State Functional MRI Adaptation with Attention Graph Convolution Network for Brain Disorder Identification\\
-- Supplementary Materials}

% MDPI internal command: Title for citation in the left column
%Checked and confirmed
\TitleCitation{Resting-State Functional MRI Adaptation with Attention Graph Convolution.}

% Author Orchid ID: enter ID or remove command
\newcommand{\orcidauthorA}{0000-0000-0000-000X} % Add \orcidA{} behind the author's name
%\newcommand{\orcidauthorB}{0000-0000-0000-000X} % Add \orcidB{} behind the author's name

% Authors, for the paper (add full first names)
%\Author{Ying~Chu $^{1,\dagger,\ddagger}$\orcidA{}, Haonan~Ren, $^{2,\ddagger}$, Lishan~Qiao$^{2,\ddagger}$ and Mingxia~Lia $^{2,}$*}
\Author{Ying~Chu $^{1,\dagger,\ddagger}$, Haonan~Ren $^{1,\dagger,\ddagger}$, Lishan~Qiao$^{1,\dagger,\ddagger}$* and Mingxia~Liu $^{2,\dagger,\ddagger}$*}%\orcidA{}

%\longauthorlist{yes}

% MDPI internal command: Authors, for metadata in PDF
%Checked and confirmed
\AuthorNames{Ying~Chu, Haonan~Ren, Lishan~Qiao and Mingxia~Liu}

% MDPI internal command: Authors, for citation in the left column
%Checked and confirmed
\AuthorCitation{Chu, Y.; Ren, H.; Qiao, L; Liu, M.}
% If this is a Chicago style journal: Lastname, Firstname, Firstname Lastname, and Firstname Lastname.

% Affiliations / Addresses (Add [1] after \address if there is only one affiliation.)
\address{%
$^{1}$ \quad School of Mathematics Science, Liaocheng University, Liaocheng 252000, China.\\%; e-mail@e-mail.com
$^{2}$ \quad Department of Radiology and BRIC, University of North Carolina at Chapel Hill, Chapel Hill, NC 27599, USA.}%; e-mail@e-mail.com}

% Contact information of the corresponding author
\corres{Correspondence: qiaolishanlcu@163.com (L.Q.); mxliu1226@gmail.com (M.L.).}
%Tel.: (optional; include country code; if there are multiple corresponding authors, add author initials) +xx-xxxx-xxx-xxxx (F.L.)}

% Current address and/or shared authorship
\firstnote{Current address: School of Mathematics Science, Liaocheng University, Liaocheng 252000, China.} 
\secondnote{These authors contributed equally to this work.}
% The commands \thirdnote{} till \eighthnote{} are available for further notes

%\simplesumm{} % Simple summary

%\conference{} % An extended version of a conference paper

% Abstract (Do not insert blank lines, i.e. \\) 


%%%%%%%%%%%%%%%%%%%%%%%%%%%%%%%%%%%%%%%%%%
\begin{document}


Besides experimental results reported in the main text, in the following, we also report additional results to study the influence of parameters and model pre-training.


%\section{Additional experiments}


\section{Parameter Analysis}
According to the overall objective function, in the process of co-training and optimization of the proposed A$^2$GCN model with all losses, we observe that different balance parameters have different contributions to the proposed model. Therefore,
we vary the values of $\gamma_1$  and $\gamma_2$  in the range of $[0.1, 0.2,\cdots, 0.9]$, respectively, and report the corresponding ACC and AUC values. 
To avoid repetition, Figure.~\ref{fig1} reports the prediction results of model AG$^2$CN under the "NYU$\rightarrow$UM" task with different ratios of $\gamma_1$ and $\gamma_2$ (\emph{ie}, $\frac{\gamma_1}{\gamma_2}$). 
In Figure.~\ref{fig1}, the best performance can be achieved when both $\gamma_1$  and $\gamma_2$  values are set to $0.5$, while smaller or larger settings may lead to model performance degradation. 
This indicates that balancing MAE loss and CORAL loss has a positive effect on enhancing knowledge transfer and learning domain invariant representation.


\begin{figure}[H]
\includegraphics[width=13 cm]{figs/figS1.pdf}
\caption{Classification performance by the proposed model based on different parametric values. The abscissa represents the ratio of MAE loss to CORAL loss ($\gamma_1$ : $\gamma_2$) during model training. \label{fig1}}
\end{figure}
%\unskip

\begin{figure}[H]
\includegraphics[width=13 cm]{figs/figS2.pdf}
\caption{Impact of pre-training times on model classification results. The abscissa represents the epoch values set during the pre-training process. \label{fig2}}
\end{figure}
%\unskip

\section{Influence of Model Pre-Training}
In the process of optimizing A$^2$GCN model according to the overall objective function, it is observed that the number of pre-training has a significant impact on the model. 
In Figure.~\ref{fig2}, we report the AUC and ACC results of the proposed AG$^2$CN in the cross-site ("NYU$\rightarrow$UM") ASD vs. NC classification task classification ( "NYU$\rightarrow$UM" task 
with different epoches during pre-training. 
It can be observed from Figure.~\ref{fig2} that the model achieves optimal performance when the pre-training is set to $50$ epochs. When the number of pre-training epochs is too high or too low, the accuracy decreases significantly. 
This indicates that the appropriate degree of pre-training can extract as many site-shared features between different domains as possible, so that the learning burden of the model for a specific task is reduced. 
The weight parameters are first transmitted to the space representing the data distribution as a whole, rather than over-fitting specific subset assignments of the underlying data, which is beneficial to improve the predictive performance. 


\end{document}
